# Supplementary material for: Transcription of Tnfaip3 Is Regulated by NF-κB and p38 via C/EBPβ in Activated Macrophages
Source: PLoS One. 2013 Sep 2;8(9):e73153. doi: 10.1371/journal.pone.0073153 (PMC3759409; doi:10.1371/journal.pone.0073153)
Supplement: Table S1 — Supplementary materials. The Excel file contains gene list and relative fold changes of P38 & NF-κB dependent genes, NF-κB related probes, and P38 related probes in three spreadsheets. (XLS) [file pone.0073153.s001.xls]

## Sheet: P38 NFkB dependent genes
SYMBOL	ProbeID	WT_Fold_change	IKK_Fold_change	.	DMSO_Fold_change	SB202190_Fold_change
Adora2b	7000289	3.35371	2.97517		3.79552	1.77772
Appl1	2340717	3.05772	1.87137		5.59087	3.82565
Cdc42ep2	3780338	3.87735	3.28209		4.10266	3.0789
Dtx2	5890301	3.03005	2.41765		2.8644	1.68018
Dusp16	5550086	3.61724	2.7886		4.78232	2.53111
Dusp2	1170521	3.94862	2.62884		4.92332	0.688327
Edn1	4640711	4.36584	3.40573		4.13662	1.87822
ENSMUSG00000053338	5050086	3.32408	2.0265		3.24505	0.791403
Fcgr2b	1110326	2.52109	2.35041		3.38745	2.03697
Fpr1	1780482	2.67761	2.55103		6.88429	2.03471
Gadd45a	3890332	4.65142	3.40877		6.89997	1.48982
Gfi1	7040446	5.4195	3.48252		16.6476	1.33799
Gpr84	3400086	2.86765	2.83918		3.35987	1.60207
Ier3	6520075	3.08386	2.96014		3.82739	3.07953
Il1b	3420754	3.57432	2.81545		5.23035	3.25797
Il4i1	6020224	3.92727	2.07535		5.57652	5.46789
Klf7	7150066	4.24033	3.1383		3.73109	1.82207
Mapkbp1	4490706	3.23356	2.21591		4.06502	2.02302
Mefv	4220437	2.57884	2.15758		5.67911	2.49335
Mmp14	3520066	2.64688	2.13775		2.87319	2.24523
Ptges	3890735	6.13618	3.65416		6.70289	4.07368
Rcl1	130553	4.73784	2.71242		7.66682	2.45238
Rhou	430181	2.70968	2.31217		2.55563	0.810932
Samsn1	6020400	3.40406	3.09104		5.45558	2.28105
Serpinb2	4050762	10.0909	4.79671		5.88888	0.383013
Shisa3	1580025	3.9645	2.39903		7.10314	1.1594
St3gal3	6220372	3.82231	2.45558		5.0459	3.0155
Tnfaip3	430523	2.7263	1.94715		4.08486	2.59569
Tnfrsf1b	4290068	2.53971	1.67577		3.33552	2.4273
Tnip1	1780091	3.54856	2.8501		3.85223	3.10009
Trim36	3130241	2.81991	1.91102		6.62743	4.76957
Zc3h12a	6060349	2.54506	2.29878		3.16115	1.77727

## Sheet: NFkB related probes
SYMBOL	ProbeID	WT_0H_rep1	WT_0H_rep2	WT_0H_rep3	WT_4H_rep1	WT_4H_rep2	WT_4H_rep3	IKK_0H_rep1	IKK_0H_rep2	IKK_0H_rep3	IKK_4H_rep1	IKK_4H_rep2	IKK_4H_rep3	T-test	WT_Fold_change	IKK_Fold_change
Acsl1	2810047	323.961	586.304	1216.48	2962.48	1374.4	2562.77	206.726	382.345	875.853	673.331	1359.9	2112.68	0.0216984	3.24423	1.94942
Adora2b	7000289	398.374	1657.67	3871.26	4136.85	6774.94	8966.64	368.116	1852.36	3799.37	3469.55	6774.94	7390.25	0.0272166	3.35371	2.97517
Appl1	2340717	574.793	824.509	558.258	2977.21	1932.97	1075.5	659.441	392.204	331.551	1453.47	1244.59	965.263	0.036678	3.05772	1.87137
Cdc42ep2	3780338	391.737	745.055	775.438	3302.12	2374.27	1737.99	222.422	460.385	685.752	1847.07	2470.29	1958.75	0.00878705	3.87735	3.28209
Ddit4	130634	89.2975	96.4673	141.039	311.466	282.115	393.551	102.319	101.808	152.187	128.638	267.75	341.965	0.00201654	3.02056	2.25932
Dtx2	5890301	176.726	204.171	512.53	631.858	852.667	1222.6	171.538	234.983	554.098	412.449	777.447	970.099	0.0204644	3.03005	2.41765
Dtx2	6980494	348.738	309.808	849.151	1377.66	1403.44	2510.53	363.722	318.02	1214.33	1011.11	1421.17	2314.81	0.0187766	3.50974	3.14857
Dusp16	5550086	328.944	1286.31	1653.79	3623.09	4998.08	3203.74	412.609	958.285	997.701	2237.09	3977.32	2901.65	0.00656172	3.61724	2.7886
Dusp16	6220279	150.97	479.441	636.015	986.442	1459.4	1458.51	175.744	233.287	397.573	623.682	1159.52	1287.95	0.00722131	3.08297	2.42505
Dusp2	1170521	186.874	973.757	3666.41	5553.71	6177.26	7329.17	185.571	471.625	3147.48	3286.27	3360.25	6043	0.00781303	3.94862	2.62884
Dusp2	4860379	125.651	325.974	1299.96	1686.51	2043.77	2616.9	114.78	189.565	1248.4	1116.57	1113.74	2477.02	0.0138473	3.62368	2.68747
Edn1	4640711	91.6099	2080.77	2223.29	5027.69	9068.79	5094.31	97.8902	1050.84	1434.07	2812.28	8415.26	3742.93	0.015227	4.36584	3.40573
ENSMUSG00000053338	5050086	91.9305	301.907	779.186	707.25	1283.57	1908.4	75.8303	117.192	599.674	447.273	495.794	1434.07	0.0433271	3.32408	2.0265
Errfi1	4570368	381.531	287.233	821.07	1320.63	967.182	2484.62	384.388	418.092	753.084	674.271	1195.84	1421.17	0.0439831	3.20333	2.20916
F10	1230639	205.293	386.69	331.451	1235.67	1239.19	749.146	107.48	286.651	280.623	445.156	1121.18	577.121	0.00551873	3.49132	2.32118
Fabp3	1170468	294.973	801.581	477.445	1350.31	1794.46	796.428	403.467	622.674	538.258	1036.13	1663.38	821.07	0.0359202	2.50394	2.23671
Fcgr2b	1110326	501.571	2766.09	5748.56	6029.08	6723.47	9978.16	382.345	1904.93	4224.88	5352.92	6314.75	9524.14	0.0393374	2.52109	2.35041
Fpr1	1780482	99.6844	110.958	117.021	441.402	191.176	244.778	112.37	84.627	116.719	381.927	206.422	247.53	0.0370372	2.67761	2.55103
Gadd45a	580609	154.314	122.839	194.019	336.511	303.859	701.774	176.245	116.042	177.529	341.497	372.091	437.921	0.0439615	2.84852	2.44392
Gadd45a	3890332	256.166	238.595	339.587	964.326	1091.4	1825.18	346.369	204.541	298.492	761.256	948.755	1134.09	0.00988857	4.65142	3.40877
Gfi1	7040446	97.2328	115.491	116.808	784.024	440.033	561.841	94.9682	95.2858	111.161	415.816	240.536	491.249	0.00428857	5.4195	3.48252
Gpr109a	5700161	105.766	2105.43	758.923	3724.4	4320.33	1975.23	122.977	1085.53	362.133	2273.14	4177.78	1380.65	0.0312778	3.37359	2.63679
Gpr84	3400086	395.936	7048.34	5406.27	15560.2	13670.5	7620.23	303.859	5704.79	4361.14	15560.2	13615.3	7309.55	0.0311952	2.86765	2.83918
Ier3	6520075	532.671	1249.34	2734.45	4714.1	4876.33	4337.72	328.365	1932.97	2679.14	3113.22	6705.42	3550.73	0.00465943	3.08386	2.96014
Il1a	2490553	87.0496	1120.02	732.931	6591.28	6326.03	5116.57	85.8661	201.187	319.623	852.22	5691.98	3360.25	0.000298219	9.29581	5.10539
Il1b	3420754	131.036	10303.8	15928.8	40861	27639.5	25731.6	127.928	1762.49	6616.91	27639.5	25468.2	21117.9	0.0135084	3.57432	2.81545
Il27	5090554	76.5361	1386.53	1621.08	2547.11	3351.89	3191.35	83.6387	773.773	1598.62	1822.04	2515.66	3459.29	0.0103378	2.94744	2.52809
Il4i1	6020224	137.711	1946.5	1811.55	4451.42	6300.68	4547.61	113.069	343.752	1524.9	1227.58	1890.62	4966.88	0.00523048	3.92727	2.07535
Il6	5670731	90.0773	859.198	575.231	1678.57	1651.89	1220.55	95.732	328.063	460.542	713.773	1709.85	1270.26	0.00999086	2.98524	2.423
Inhba	3060458	99.8856	156.377	251.251	1446.02	1155.85	1133.43	102.018	282.446	398.562	865.796	1474.02	1089.37	0.000305349	7.36	6.75684
Klf7	7150066	459.064	1045.07	760.799	4807.31	2794.48	2002.28	411.035	724.19	500.242	3351.89	2598.53	1157.62	0.0226943	4.24033	3.1383
Lad1	7380156	81.0461	102.025	101.512	488.617	269.896	204.415	78.3808	82.8733	89.757	218.729	131.719	197.891	0.0293055	3.38364	1.92682
Lcn2	4890626	238.644	690.437	1584.55	3589.37	19613.7	12494.4	161.014	280.869	996.083	1680.62	16316.2	9882.15	0.0380927	14.2016	11.0911
Malt1	3830040	157.924	485.208	861.987	1276.3	1185.05	2030.06	149.113	224.294	646.885	611.818	1287.31	1915.73	0.0207715	2.98409	2.53459
Mapkbp1	4490706	154.142	378.351	401.538	995.38	1036.94	987.925	159.322	243.658	341.058	508.707	747.084	813.933	0.000490145	3.23356	2.21591
Mefv	4220437	312.827	232.863	561.715	1229.21	536.496	1090.11	261.807	174.967	363.242	926.503	574.254	888.553	0.0335634	2.57884	2.15758
Mmp14	3520066	4966.88	3571.93	6841.03	16637.8	11209.3	12861.5	3618.2	1834.35	4451.42	12544.2	10219.9	10114.1	0.00530007	2.64688	2.13775
Nfkbia	150022	1458.51	4045.66	7390.25	10910.1	11629.7	13259.1	1106.45	3694.82	7652.57	6647.72	10018.9	10194.1	0.00729495	2.77631	2.08313
Phlda1	4480180	123.149	609.398	536.218	2853.11	885.854	1505.4	146.305	813.489	462.347	2385.76	1712.11	890.278	0.0459044	4.13344	3.9315
Ptges	2370639	119.247	172.055	548.337	3618.2	1269.46	2640.8	111.161	162.691	410.333	981.233	1058.66	2046.36	0.0162858	8.96631	4.86668
Ptges	3890735	96.7913	108.964	227.542	1329.07	366.365	963.354	93.0803	105.353	219.941	448.092	322.197	813.047	0.0295455	6.13618	3.65416
Ptpn1	1430110	427.24	281.127	700.85	661.378	1381.19	1734.95	335.11	284.835	711.136	462.347	713.773	1700	0.0401736	2.68058	2.04093
Ptx3	1740008	81.215	107.617	119.07	1127.23	649.457	963.732	100.326	101.167	129.808	293.846	234.781	1008.06	0.00224576	8.9003	4.99083
Ptx3	5390136	97.2046	97.5538	118.551	695.855	436.231	806.361	93.328	87.3656	117.359	219.06	240.483	815.393	0.00394219	6.18701	4.06926
Rcl1	130553	476.893	1078.66	1396.53	4083.86	3893.37	6009.26	473.448	575.545	809.456	1922.74	1495.94	4588.62	0.00360254	4.73784	2.71242
Rcl1	2370445	467.196	938.67	961.635	3371.08	3297.18	4515.59	437.112	500.242	702.829	1619.5	1374.4	3439.76	0.00115804	4.72391	2.71749
Rhou	430181	69.8474	79.159	108.714	181.213	200.224	316.904	99.8799	102.672	92.4042	162.753	192.658	240.483	0.0144511	2.70968	2.31217
Samsn1	6020400	832.126	1818.37	1455.83	2870.86	5818.38	5288.95	620.266	1135.02	848.146	2352.2	5852.98	4487.63	0.0129435	3.40406	3.09104
Serpinb2	4050762	85.1897	131.061	361.49	3450.22	749.853	1629.84	76.9086	169.535	357.781	616.524	859.198	1295.53	0.0468881	10.0909	4.79671
Shisa3	1580025	93.0749	114.519	115.637	592.706	315.837	372.907	88.4716	88.297	92.2906	214.538	186.748	244.196	0.00980111	3.9645	2.39903
Slamf7	4200747	331.886	1351.07	1303.04	1880.82	2698.78	3240.21	400.469	637.265	1113.74	1229.21	2288.54	3002.51	0.017728	2.61883	2.18361
Slc7a2	2970315	84.8554	111.113	192.986	265.196	321.37	445.515	91.8543	97.3995	196.849	231.045	223.875	498.667	0.0132247	2.65348	2.45167
Slc7a2	5960221	117.177	275.788	458.098	1871.83	836.239	1132.94	117.147	152.013	368.181	782.479	682.795	1322.73	0.0184116	4.51319	3.27591
Spic	1450086	123.029	102.547	101.077	562.54	276.694	211.534	109.27	79.8919	98.3879	497.533	168.508	239.617	0.0445904	3.21677	2.77254
St3gal3	6220372	220.767	421.133	365.299	1330.19	1347.14	1172.5	252.138	291.259	383.468	624.752	665.314	1183.19	0.000157026	3.82231	2.45558
Tnfaip3	430523	216.846	1825.18	2859.11	3939.13	4092.97	5329.88	198.362	887.017	1413.1	2196.88	3216.7	4129.69	0.0167083	2.7263	1.94715
Tnfrsf1b	4290068	179.973	434.378	536.496	965.597	823.127	1134.09	137.818	411.857	499.123	196.849	912.333	819.371	0.00657831	2.53971	1.67577
Tnfsf9	380348	111.671	160.004	215.717	544.025	517.845	710.185	112.277	147.036	165.554	195.56	359.013	429.529	0.00156477	3.63579	2.01912
Tnip1	1780091	502.762	1209.71	1043.71	3529.37	3589.37	2661.74	515.267	1092.58	871.985	2261.61	3170.82	2422.96	0.0015631	3.54856	2.8501
Tnip1	3170204	2102.68	4940.84	3599.16	11289	9700.3	7192.38	2188.92	3623.09	2859.11	7897.27	9177.84	6990.02	0.0078007	2.64799	2.26119
Trem1	4280504	89.2413	168.399	112.358	307.8	433.326	184.972	79.1465	153.447	110.802	171.433	386.466	167.359	0.0349633	2.50298	1.96017
Trim36	3130241	231.576	509.493	488.412	1559.52	955.037	952.473	206.167	199.684	321.013	555.622	875.486	918.452	0.0139195	2.81991	1.91102
Zc3h12a	6060349	305.571	537.385	862.822	1485.13	1208.55	1647.63	319.166	544.498	876.691	1065.57	1500.34	1355.3	0.00653209	2.54506	2.29878

## Sheet: P38 related probes
SYMBOL	ProbeID	G1_WT_0H	G2_WT_0H	G3_WT_0H	G1_WT_4H	G2_WT_4H	G3_WT_4H	P38I_0H_rep1	P38I_0H_rep2	P38I_0H_rep3	P38I_4H_rep1	P38I_4H_rep2	P38I_4H_rep3	T-test	WT_Fold_change	IKK_Fold_change
1200009I06Rik	670356	155.682	1022.68	217.128	3283.93	1148.4	3614.27	232.657	239.521	246.869	2094.79	1822.61	2137.42	0.0271035	5.76615	4.33885
1700047I17Rik1	6020445	1825.13	4433.73	1645.6	7681.96	6391.66	7234.41	1752.4	1390.99	1512.19	4795.8	4605.3	4802.08	0.00512097	2.6957	1.79686
1700047I17Rik1	6590139	1433.75	2580.21	2029.66	7762.23	4278.7	7942.33	2059.24	1847.16	1633.21	5376.26	5046.15	4554.62	0.0099304	3.30651	2.47816
2610103J23Rik	4050474	1512.19	5532.93	2694.93	8427.38	5941.35	10358.4	2142.06	2373.13	2603.37	8522.9	8102.55	7689.21	0.0230365	2.53871	2.49636
2810439F02Rik	4670022	253.949	723.868	210.613	1254.76	734.059	1585.46	234.662	259.131	236.556	1011.59	1004.27	1171.32	0.0277707	3.00756	2.68184
2810439F02Rik	7330228	223.054	845.838	242.224	1307.41	948.065	1803.85	282.245	249.177	212.36	948.645	1144.37	1212.08	0.023213	3.09608	2.52083
Adora2b	7000289	387.449	5179.94	3422.87	4802.08	15325.2	13995.4	2042.7	1657.45	1569.1	4952.55	5319.27	5710.33	0.0400371	3.79552	1.77772
AI504432	4200445	115.246	256.834	117.224	495.085	327.496	641.001	93.652	113.215	98.5527	258.578	262.325	252.581	0.0166958	2.99115	1.58078
Appl1	2340717	871.604	1822.61	1154.82	7221.06	3176.09	11122.3	1078.93	1181.02	1207.46	4505.33	5071.6	5148.12	0.0317045	5.59087	3.82565
Arl5c	2850148	164.109	638.355	262.738	1048.1	519.545	1308.41	295.109	250.653	259.131	845.469	854.783	855.693	0.0459122	2.70001	2.39949
Batf	160035	345.142	1417.96	598.999	3296.56	3643.22	5157.86	946.247	750.461	752.149	3969	3791.42	3890.08	0.00390578	5.12156	4.93226
Birc3	870008	171.648	388.385	190.669	706.551	670.164	587.06	162.817	177.589	163.697	260.269	260.045	279.275	0.00326312	2.61592	1.06512
Btla	6980672	119.697	177.661	126.221	198.327	438.9	449.165	109.527	139.645	110.708	199.061	217.473	199.566	0.0290681	2.56479	1.45451
Car13	3170593	2904.93	10159.2	5336.41	12388.2	19577.6	17056.7	5477.4	5923.39	5685.81	12291.2	12388.2	11585.7	0.0135598	2.66419	1.97087
Ccdc50	5360653	236.658	847.292	331.424	1236.71	1388.71	1241.61	248.486	273.12	257.508	647.535	683.481	551.623	0.00703997	2.73216	1.33014
Ccl4	7150500	5386.69	44659.2	5187.26	51927.7	46244.6	46876.2	5502.63	5302.8	5800.29	48700.2	47051.8	46244.6	0.0433381	2.62611	2.57086
Cd40	4900309	208.806	5850.73	382.469	5850.73	8133.94	6960.09	382.756	468.238	479.969	6692.37	5824.2	5645.63	0.034894	3.25128	2.81934
Cdc42ep2	3780338	208.454	1696.18	776.342	4672.65	2699.33	3627.16	989.238	874.995	776.083	2628.74	2680.32	2945.41	0.00898077	4.10266	3.0789
Cias1	7550328	112.199	331.731	137.251	911.58	434.245	848.992	111.017	122.661	121.194	435.75	431.882	408.817	0.0155606	3.77648	2.1963
Cp	6250494	220.025	710.286	466.979	1469.46	2138.51	1902.59	394.849	462.508	450.77	617.885	570.936	570.179	0.00238159	3.94375	1.25887
Cxcl1	3610082	103.076	3130.6	424.507	47051.8	3771.66	45789.4	216.384	193.489	173.577	19681.2	22925.1	21405.8	0.0476983	26.4101	17.4983
Dcun1d3	1070438	195.996	383.65	212.891	732.785	839.321	1302.5	171.556	221.614	202.462	445.279	433.357	478.755	0.00993626	3.62709	1.71272
Dgat2	650711	101.122	206.791	136.779	772.45	347.211	762.284	158.609	178.989	158.423	141.98	158.67	157.665	0.0144308	4.23202	1.03063
Dtx2	5890301	353.447	643.569	438.818	1358.05	1347.15	1407.6	463.167	524.941	443.33	780.207	838.509	793.743	0.000267076	2.8644	1.68018
Dusp16	5550086	763.01	4004.38	1194.68	11641.7	5978.62	10892.2	585.262	673.309	648.266	4877.42	5327.09	4886.13	0.0106618	4.78232	2.53111
Dusp16	6220279	274.717	1584.27	463.829	4429.38	2556.37	4996.34	303.291	299.366	269.231	1687.14	1884.02	2009.83	0.00939089	5.15843	2.40268
Dusp16	6290129	95.8873	169.593	116.281	259.617	324.248	389.077	99.0654	102.682	89.9308	140.326	174.15	160.383	0.00522666	2.54856	1.24386
Dusp2	1170521	126.281	5871.89	260.484	9224.65	13678.8	7909.93	399.64	339.366	321.741	1383.58	1574.63	1349.79	0.0167931	4.92332	0.688327
Dusp2	4860379	106.211	2057.31	172.848	3680.91	5008.16	2747.74	172.626	177.81	182.078	627.367	606.55	555.114	0.0148062	4.89512	0.765731
Edn1	4640711	100.237	9187.93	129.388	18067.4	12160	8729.42	135.401	149.964	135.781	6385.31	5838.37	5464.6	0.0364647	4.13662	1.87822
EG622976	1410750	127.485	327.194	119.456	944.582	847.415	1103.96	114.932	124.042	133.416	408.382	407.278	425.249	0.00078064	5.04403	2.16135
ENSMUSG00000053338	5050086	115.682	811.236	336.789	855.693	1797.34	1447.76	346.429	300.558	333.721	306.413	324.248	369.441	0.0254922	3.24505	0.791403
Ets2	7510154	2879.2	6607	2694.02	17596.4	9057.66	12814.2	3496.63	3562.22	3420.8	9087.02	8372.21	10159.2	0.0153701	3.24036	2.26748
Fcgr2b	1110326	1095.51	7974.26	3294.53	11760.6	15847	14275.8	3399.95	4205.37	3958.77	7897.58	8462.11	8825.98	0.00693599	3.38745	2.03697
Fcgr2b	5700220	325.079	2618.21	716.714	2815.65	6045.36	3428.17	717.466	992.642	823.136	1589.17	1910.06	1887.32	0.0387276	3.3577	1.47173
Fnbp1l	4120008	3027.34	9013.07	2799.81	14084.2	14166.7	14795.5	1445.9	1880.14	1685.12	7178.5	7592.59	7990.09	0.00503813	2.90066	1.53375
Fpr1	1780482	112.122	176.464	210.956	1279.25	349.842	1809.9	175.695	159.772	153.456	308.659	324.248	383.517	0.0418801	6.88429	2.03471
Fpr2	7650048	3783.01	16081.4	14166.7	36196.4	29371.6	37281.1	10030	11820.1	11789.5	22984.7	24031.5	23616.7	0.00364396	3.02221	2.07554
Fscn1	4540221	140.976	939.449	181.502	1354.12	1005.16	2335.91	157.88	147.207	134.465	379.931	400.446	427.291	0.0369116	3.72065	0.957003
Gabpb1	360626	271.174	408.817	263.308	857.109	504.272	1354.12	209.711	237.613	220.426	746.618	842.822	742.934	0.0391033	2.87873	2.47257
Gadd45a	3890332	972.332	563.432	803.032	5459.93	1650.85	9026.85	3480.67	2836.6	3271.6	4462.12	4882.04	4941.53	0.0486375	6.89997	1.48982
Gfi1	7040446	111.072	144.647	118.899	2735.35	833.377	2667.77	111.216	100.549	103.216	177.335	140.744	183.158	0.0174947	16.6476	1.33799
Gpd2	5360356	535.84	3676.97	1142.71	4955.37	5223.06	6211.61	1137.72	1140.28	1138.07	5013.98	4038.02	4693.07	0.0118613	3.0604	2.56652
Gpr84	3400086	866.768	8399.64	3872.15	20057.6	10852.3	13233.9	3176.09	2742.15	2733.68	7402.21	6527.12	7119.52	0.0213077	3.35987	1.60207
Gpr84	7000259	1047.69	11860.7	3483.67	18493	15213.4	15584	2706.74	2692.15	2934.43	6572.01	6127.59	6970.56	0.016569	3.00697	1.19998
Gpr85	3060075	210.685	555.622	198.385	999.456	1142.71	930.079	138.773	149.964	125.438	370.986	288.144	356.951	0.00306161	3.18469	1.05327
H2-M2	6560747	285.709	2415.25	492.825	10244.5	3702.27	11660.6	370.877	366.332	408.726	2468.48	2064.48	2379.56	0.021241	8.01788	2.16437
Hif1a	870246	251.548	418.499	309.486	694.495	859.056	1402.51	231.689	283.311	223.341	645.737	726.818	665.824	0.0199259	3.01783	2.08097
Ier3	6520075	938.143	3828.47	3200.22	8372.21	6317.34	15802.6	2778.01	2528.36	2645.3	7789.9	8447.01	8297.2	0.0336316	3.82739	3.07953
Ifi205	1660184	356.844	4229.76	938.143	5003.55	6873.76	5923.39	830.726	940.671	829.255	3586.24	3720.76	3111.13	0.0181593	3.22199	1.88572
Ifi205	6580041	231.088	1253.98	411.429	1381.45	2180.96	2009.83	642.161	545.706	492.975	1155.95	1022.31	1204.88	0.0185005	2.93817	1.78389
Ikbkb	1400520	723.198	714.594	668.008	2481.27	838.848	2528.36	541.36	645.936	609.769	1433.23	1292.56	1356.98	0.0440754	2.77732	2.27191
Il17rd	3870537	132.103	220.833	104.454	456.28	306.89	600.424	102.589	103.344	106.694	199.205	219.869	197.782	0.015062	2.98125	1.34864
Il1b	3420754	123.406	20561	3996.6	42654.5	34508.2	51927.7	624.564	718.733	653.053	24861.5	27059.9	28488.5	0.0061748	5.23035	3.25797
Il4i1	6020224	161.295	5157.86	964.003	10790.8	7381.56	16865.8	768.889	701.149	809.707	11707.7	11438.8	11209.1	0.0196392	5.57652	5.46789
Irak3	1030497	1242.33	1599.59	3633.6	8748.96	3261.29	9538.76	2799.81	3575.08	3158.29	4174.19	3883.45	4182.92	0.0379358	3.32777	1.89028
Jak2	2760431	848.003	6998.55	1678.35	10131.6	10446.9	11049.8	1349.79	1620.96	1491.92	7655.14	7909.93	7392.85	0.00965852	3.32059	2.4103
Jak2	5310050	361.027	3031.91	613.502	3919.21	4729.34	5041.78	527.542	565.379	554.103	3132.38	2823.13	2803.73	0.0121263	3.41708	2.18629
Jmjd2a	2710047	175.61	291.343	176.001	713.834	539.16	555.986	167.158	160.512	168.84	197.271	226.427	226.657	0.00227589	2.81354	1.01151
Klf7	7150066	997.687	1572.19	1160.69	6225.81	2959.76	4733.51	1263.25	1091.09	868.323	1985.94	2337.49	2473.94	0.0120057	3.73109	1.82207
Lass6	6650288	254.937	1297.67	583.127	1658.15	2049.58	2859.89	452.802	621.987	492.674	1842.48	1905.67	2102.67	0.0172607	3.07511	2.73949
Lmo4	1010050	8121.08	9944.12	9482.88	25505.9	13384.7	31398.9	11066.7	8934.73	8717.76	19321.8	18397.2	20711.6	0.0278303	2.55152	2.12104
Lox	1410543	219.288	896.551	247.365	1522.88	786.76	1482.91	172.098	256.022	228.827	304.53	259.938	385.237	0.0338665	2.78209	0.696671
Lrrc8c	360240	208.898	617.448	305.251	1013.93	1154.47	1532.93	364.449	280.617	265.693	921.391	869.895	965.623	0.00619864	3.27089	2.4363
Map3k8	2970598	565.749	3125.19	1106.83	3800.97	4243.78	4040.84	1017.07	1570.97	1426.36	3283.93	3438.45	3306.37	0.0185017	2.519	2.09029
Mapkbp1	4490706	295.109	1037.9	283.311	2385.14	1544.03	2641.21	317.875	322.176	298.098	1113.54	1094.21	1062.1	0.00819782	4.06502	2.02302
Marcksl1	580121	104.952	907.815	166.783	1486.89	989.807	1619.1	145.896	134.468	131.481	992.38	1153.54	869.483	0.0194754	3.47234	2.5564
Marcksl1	7380037	199.845	2951.88	266.149	4167.55	2897.44	3938.19	301.797	200.081	202.287	2490.86	2887.86	2103.77	0.0312739	3.21931	2.18922
Mefv	4220437	203.994	184.536	578.186	2068.11	588.661	2833.32	373.999	494.958	378.275	781.335	768.221	860.809	0.0439904	5.67911	2.49335
Mlp	5340093	193.008	2211.58	198.701	3332.69	2351.91	2797.71	249.497	185.21	215.598	2309.77	2239.83	1582.82	0.0274101	3.25831	2.35564
Mmp14	3520066	3153.18	7213.06	7805.12	18206	12842.6	21161.1	6341.08	6438.21	5645.63	13887.8	13321.6	13589.4	0.00809691	2.87319	2.24523
Mtdh	2850022	2432.61	7449.35	3999.43	14594.6	8275.03	18397.2	2990.61	3941.69	3367.67	12016.5	11525	13648.7	0.0253292	2.97282	2.67914
Nck1	7560452	766.492	2393.24	990.514	5210.67	2888.96	5532.93	828.273	940.924	1119.29	4234.99	3927.15	4367.99	0.0158632	3.28476	3.01913
Nfkb1	4180669	1654.51	8447.01	2724.65	12487	7737.54	14100.7	2271.68	1928.81	1895.22	8573.61	8995.6	9551.43	0.0327119	2.67619	2.11448
Nfkb2	2070014	260.045	1644.87	346.899	2289.38	1616.22	2613.78	303.327	281.472	284.584	1492.99	1306.74	1288.93	0.0283141	2.89517	1.81572
Nfkbib	150672	188.034	588.066	327.657	1074.25	855.042	958.854	349.641	313.572	264.045	651.816	597.91	603.001	0.00556035	2.61665	1.67856
Nfkbie	990048	138.671	616.914	182.328	1075.53	829.574	1390.35	239.521	245.844	198.026	975.855	1027.65	777.489	0.0121475	3.5136	2.96509
Nfkbiz	6650458	669.584	8237.35	816.473	13589.4	9004.1	13872	372.685	471.057	399.273	9864	10131.6	11122.3	0.0196449	3.75028	3.20031
Nlrp3	1440184	121.896	405.858	162.744	1058.12	426.127	1062.71	114.862	122.245	116.231	434.245	604.808	399.41	0.0270694	3.68858	2.08323
Pde4a	1940072	107.815	340.752	141.757	735.419	592.009	639.76	121.097	108.783	107.131	271.892	356.075	315.904	0.00272837	3.33239	1.5989
Pde4b	1400360	87.0978	200.577	118.195	409.062	317.755	387.296	103.855	105.127	104.717	206.977	221.477	247.01	0.00282741	2.745	1.66424
Peli1	3360220	474.975	3162.81	518.681	4729.34	3698.05	4045.08	405.081	426.715	389.723	2423.14	2658.38	2033.76	0.0209394	3.00074	1.71186
Pim1	5860039	186.843	693.395	472.891	1412.97	779.822	2005.67	340.26	310.871	339.264	1329.48	1306.22	1152.56	0.0342651	3.10278	2.79963
Ppap2a	2480706	105.486	180.218	124.939	366.597	243.309	500.272	136.673	118.773	132.254	228.34	229.061	218.19	0.019801	2.70351	1.6452
Ppap2a	4490309	159.385	567.676	275.257	1118.4	972.332	1963.05	325.396	263.153	273.353	1027.91	924.674	1000.14	0.0187313	4.04441	2.9459
Ptges	3890735	96.5852	170.737	151.752	709.717	596.503	1502.79	181.919	159.262	153.456	543.68	603.36	560.136	0.0247634	6.70289	4.07368
Rcl1	130553	1125.24	2666.82	732.577	11860.7	7867.2	14961.7	1069.62	965.816	832.301	3696.09	3590.01	3810.05	0.00463302	7.66682	2.45238
Rcl1	2370445	819.306	2125.44	606.108	7974.26	6053.46	9803.24	779.292	705.173	690.98	2684.98	2904.93	2740.92	0.00231369	6.71133	2.34615
Rcl1	2710541	156.715	270.967	112.801	734.93	552.401	789.751	133.088	129.928	116.668	204.493	206.148	206.541	0.00198162	3.84301	1.14191
Relb	3060647	425.75	880.883	760.829	2192.21	1096.85	2182.25	679.437	660.506	623.36	1084.37	1031.31	989.807	0.0215535	2.64639	1.50208
Rffl	5670674	117.623	181.34	157.558	291.921	346.722	628.113	208.861	162.432	177.637	308.356	344.792	301.741	0.0315495	2.7748	2.09167
Rhou	430181	100.735	104.524	125.799	254.448	293.517	298.098	181.062	180.478	171.11	151.819	141.98	138.144	0.000208454	2.55563	0.810932
Rin3	1990204	520.131	942.07	721.845	2349.66	1298.44	2434.99	566.103	583.484	627.041	1743.29	1720.8	1836.34	0.0139735	2.78524	2.42689
Samsn1	6020400	1272.99	4731.71	2409.36	15434.2	13043.9	17425.5	1560.97	1891.89	1888.4	6211.61	6317.34	6663.91	0.000768823	5.45558	2.28105
Serpinb2	4050762	85.7528	1076.6	139.534	1088.51	2823.13	3755.01	92.6074	98.3172	108.067	144.695	169.485	184.46	0.0329947	5.88888	0.383013
Shisa3	1580025	97.6682	163.98	105.386	682.886	408.501	1515.71	89.35	94.2597	97.4233	148.995	144.148	132.396	0.0443818	7.10314	1.1594
Slc31a2	6560270	530.1	1217.12	978.949	2963.31	1548.13	2475.66	1064.57	1526.47	1722.53	2113.04	2197.94	2085.22	0.0184899	2.56297	2.34622
Slco3a1	6060356	182.879	936.989	337.399	1427.8	1513.29	1833.56	316.255	299.559	229.061	1396.42	1533.92	1278.96	0.00665275	3.27644	2.88849
Socs3	1570594	707.415	33778.8	6767.72	34508.2	39024.5	35680.6	6584.86	5003.55	4729.34	26382.4	22819.8	22685	0.0458657	2.64734	1.74255
Src	6420040	160.555	931.443	380.79	2231.41	1325.33	3180.07	506.317	400.302	358.66	2061.04	2127.57	2255.56	0.0197276	4.57419	4.37549
St3gal1	5360500	136.305	314.573	199.205	499.462	568.738	887.298	147.675	182.573	184.98	555.986	559.52	520.695	0.0144345	3.00807	2.51691
St3gal3	6220372	286.415	1166.75	259.456	3798.05	1737.41	3106.26	244.578	261.458	242.85	1812.35	1646.82	1705.24	0.0133586	5.0459	3.0155
St7	5900309	140.695	453.968	372.105	909.173	954.252	756.015	325.906	346.056	351.778	381.593	362.025	431.615	0.00388788	2.70948	1.21563
Stard7	3180367	684.009	1543.52	656.26	4634.07	4010.74	4017.5	642.799	793.389	768.658	1430.24	1621.79	1704.1	0.000399712	4.39086	1.64926
Stard7	3990201	996.217	2756.16	1131.93	8267	6165.96	6328.03	1086.45	1266.86	1154.82	2781.62	2537.04	2700.76	0.00192867	4.25055	1.64187
Stk40	2030632	274.219	676.873	557.608	1132.81	1704.1	1264.06	586.08	394.849	396.024	1097.88	955.123	1045.04	0.0073393	2.71821	2.05345
Syk	5890671	180.451	224.397	237.735	729.253	298.851	661.585	272.609	219.428	268.086	504.692	474.813	497.952	0.0303285	2.62953	2.29925
Tank	4390474	393.706	991.261	651.816	1769.8	1733.81	2281.55	570.936	595.465	612.506	1701.97	1837.69	1717.36	0.00361694	2.84034	2.58104
Tes	4210138	324.248	1124.19	644.89	1552.78	1280.65	2410.63	623.12	579.045	563.432	1501.84	1557.73	1237.61	0.031736	2.50513	2.0528
Tlr1	6940719	570.345	1078.61	1039.86	2689.13	1430.78	3208.01	784.855	997.972	1088.51	1557.73	1708.49	1682.91	0.0244145	2.72533	1.84064
Tmem23	3800228	465.639	435.443	573.729	1767.66	845.838	1354.57	464.798	531.751	488.432	665.282	583.306	583.127	0.0184732	2.69056	1.242
Tmem39a	1980379	697.773	1250.66	965.623	3327.14	2224.33	5236.26	755.274	783.227	877.504	2551.98	2716.44	2879.2	0.0212956	3.70196	2.79597
Tnfaip3	430523	411.233	8283.74	630.901	13293.6	12912.1	11889.2	651.816	652.057	675.104	8049.99	7634.15	8522.9	0.010816	4.08486	2.59569
Tnfrsf1b	290484	230.912	712.525	521.139	1114.75	1497.6	2353.22	544.505	414.463	394.103	1139.12	1493.31	998.301	0.020422	3.39045	2.47903
Tnfrsf1b	4290068	360.075	1433.23	801.018	2791.13	2183.22	3679.07	772.225	745.05	807.89	2137.42	2218.86	1940.92	0.00972573	3.33552	2.4273
Tnip1	1780091	638.355	1993.88	1403.59	5279.15	3647.49	6620.28	1528.29	1521.76	1438.59	4283.51	4024.72	4203.2	0.00766851	3.85223	3.10009
Tnip1	3120358	141.346	444.548	246.869	664.05	707.587	952.49	270.145	271.61	213.634	614.876	657.861	512.377	0.0085123	2.79086	2.1436
Trim36	130491	119.099	342.59	139.193	1190.42	672.536	1767.66	136.034	129.715	132.254	883.839	852.748	790.638	0.0178554	6.04214	4.20586
Trim36	3130241	232.463	783.227	262.447	3927.15	1438.59	3105.02	206.283	211.098	204.859	1983.47	1925	2187.7	0.0167415	6.62743	4.76957
Trim36	5900451	107.031	150.673	108.028	578.886	325.906	834.227	107.303	104.18	108.803	425.249	441.589	372.386	0.0180289	4.7549	3.38834
Zc3h12a	4040204	127.808	314.115	199.035	731.863	450.5	895.728	289.314	218.895	231.155	478.755	457.182	449.547	0.0136354	3.24216	2.16158
Zc3h12a	6060349	377.219	1835.1	898.106	3529.83	2744.63	3558.06	1111.85	878.585	869.895	1828.81	1741.49	1957.75	0.00560216	3.16115	1.77727
Zeb1	4290403	189.414	1019.92	369.152	987.718	1658.15	1328.4	381.23	460.914	377.412	1085.98	1145.42	1043.71	0.0329729	2.51777	2.07484
Zhx2	6350201	114.553	316.833	121.696	1039.16	257.379	852.994	171.233	136.837	117.023	559.883	635.269	558.527	0.0477523	3.88646	3.17074
